# Supplementary material for: Efficacy and Safety of Oral Prednisolone and Budesonide MMX for Outpatient Induction Therapy in Active Ulcerative Colitis: A Multicenter Retrospective Cohort Study
Source: J Clin Med. 2026 Jul 1;15(13):5115. doi: 10.3390/jcm15135115 (PMC13362799; doi:10.3390/jcm15135115)
Supplement: Supplementary file 1 [file jcm-15-05115-s001.zip]

Archive with 2 entries (2 files):
- Supplementary_Table_S1_JCM revise.pdf
- Supplementary_Table_S2_JCM revise.pdf
